# Supplementary material for: Molecular cytogenetic analysis of genome-specific repetitive elements in Citrus clementina Hort. Ex Tan. and its taxonomic implications
Source: BMC Plant Biol. 2019 Feb 15;19:77. doi: 10.1186/s12870-019-1676-3 (PMC6377768; doi:10.1186/s12870-019-1676-3)
Supplement: Supplementary file 1 — List of the annotations and genome proportion of clusters in C. clementina. (XLSX 28 kb) [file 12870_2019_1676_MOESM1_ESM.xlsx]

## Sheet: Sheet1
Additional file 1
List of the annotations and genome proportion of clusters in C. clementina
NO.	Cluster	Total length [bp]	Number of reads	Genome proportion[%]	Repeat Masker Annotationn
1	CL1	3186550	31550	3.16	Satellite (95 hits 0.301%)
2	CL2	3039696	30096	3.01	Satellite (2hits, 0.00155%)
3	CL3	1562268	15468	1.55	Satellite (2hits, 0.00883%)
4	CL4	1217656	12056	1.21	Satellite (114hits, 0.307%)
5	CL5	1087972	10772	1.08	LTR.Copia (1028hits, 5.67%)
6	CL6	759015	7515	0.752	rRNA (376hits, 3.62%)
7	CL7	694375	6875	0.688	LTR.Copia (5045hits, 67.7%)
8	CL8	693365	6865	0.686	LTR.Gypsy (1213hits, 11.5%)
9	CL9	688921	6821	0.682	LTR.Copia (1001hits, 12.2%)
10	CL10	674276	6676	0.668	LTR.Gypsy (36hits, 0.199%)
11	CL11	625796	6196	0.62	rRNA (5870hits, 90.9%)
12	CL12	619938	6138	0.614	LTR.Gypsy (3022hits, 43.6%)
13	CL13	604485	5985	0.598	LTR.Gypsy (1663hits, 23%)
14	CL14	571155	5655	0.566	LTR.Gypsy (2311hits, 35.2%)
15	CL15	550046	5446	0.545	LTR.Copia (566hits, 8.28%)
16	CL16	532068	5268	0.527	LTR.Gypsy (485 hits 8.58%)
17	CL17	498839	4939	0.494	LTR.Caulimovirus (222hits, 3.56%)
18	CL18	469347	4647	0.465	LTR.Copia (858hits, 14.2%)
19	CL19	462176	4576	0.458	LTR.Gypsy (1635hits, 29.5%)
20	CL20	432381	4281	0.428	LTR.Gypsy (82hits, 0.95%)
21	CL21	413494	4094	0.409	LTR.Gypsy (128hits, 1.08%)
22	CL22	411676	4076	0.408	LTR.Gypsy (3641hits, 83.4%)
23	CL23	408343	4043	0.404	LTR.Gypsy (3525hits, 80.2%)
24	CL24	402485	3985	0.398	LTR.Gypsy (1622hits, 35.4%)
25	CL25	399354	3954	0.395	LTR.Copia (2787hits, 64.4%)
26	CL26	389355	3855	0.386	rRNA (464hits, 8.12%)
27	CL27	370367	3667	0.367	Simple_repeat (3hits, 0.0224%)
28	CL28	362590	3590	0.359	LTR.Gypsy (2044hits, 52.2%)
29	CL29	358247	3547	0.355	LTR.Caulimovirus (235hits, 5.54%)
30	CL30	357540	3540	0.354	LTR.Gypsy (684hits, 14.7%)
31	CL31	347339	3439	0.344	Simple_repeat (136hits, 2.63%)
32	CL32	333300	3300	0.33	LTR.Copia (1400hits, 37.8%)
33	CL33	326735	3235	0.324	DNA.MULE.MuDR (181hits, 4.27%)
34	CL34	315928	3128	0.313	LTR.Gypsy (926hits, 25.1%)
35	CL35	309161	3061	0.306	LTR.Caulimovirus (70hits, 1.71%)
36	CL36	302798	2998	0.3	LTR.Gypsy (133hits, 3.77%)
37	CL37	281790	2790	0.279	LTR.Gypsy (14hits, 0.0994%)
38	CL38	280477	2777	0.278	LTR.Gypsy (85hits, 1.48%)
39	CL39	279366	2766	0.277	LTR.Copia (1504hits, 47.8%)
40	CL40	237249	2349	0.235	rRNA (2349hits, 98.2%)
41	CL41	232502	2302	0.23	Low_complexity (22hits, 0.435%)
42	CL42	232502	2302	0.23	LTR.Gypsy (69hits,2.3%)
43	CL43	229472	2272	0.227	LTR.Copia (205 hits 7.41%)
44	CL44	218261	2161	0.216	LTR.Copia (348 hits 12.6%)
45	CL45	211494	2094	0.209	rRNA (2093hits, 98.4%)
46	CL46	206949	2049	0.205	rRNA (205 hits, 12.6%)
47	CL47	204626	2026	0.203	rRNA (2026hits, 98.3%)
48	CL48	202505	2005	0.2	Low_complexity (7hits, 0.0721%)
49	CL49	194728	1928	0.193	Low_complexity (2hits, 0.0683%)
50	CL50	194324	1924	0.192	LTR.Copia (47hits, 2.08%)
51	CL51	193213	1913	0.191	LTR.Copia (18hits, 0.661%)
52	CL52	190890	1890	0.189	LTR.Gypsy (10hits, 0.233%)
53	CL53	184325	1825	0.182	LTR.Copia (1321hits, 67.5%)
54	CL54	181598	1798	0.18	Simple_repeat (54hits, 2.14%)
55	CL55	177154	1754	0.175	Satellite (1044hits, 48%)
56	CL56	177154	1754	0.175	LINE.Penelope (1545hits, 87.2%)
57	CL57	175033	1733	0.173	Satellite (2hits, 0.0119%)
58	CL58	168771	1671	0.167	LTR.Gypsy (369hits, 17.1%)
59	CL59	166145	1645	0.164	LTR.Gypsy (459 hits 27.5%)
60	CL60	163519	1619	0.162	LTR.Copia (58hits, 2.15%)
61	CL61	162105	1605	0.16	LTR.Gypsy (865hits, 49%)
62	CL62	160691	1591	0.159	rRNA (230hits, 10.7%)
63	CL63	159277	1577	0.158	rRNA (731hits, 43.8%)
64	CL64	156550	1550	0.155	LTR.Caulimovirus (389hits, 21.6%)
65	CL65	156550	1550	0.155	Low_complexity (8hits, 0.404%)
66	CL66	146551	1451	0.145	Low_complexity (1hits, 0.0136%)
67	CL67	146551	1451	0.145	LINE.L1 (4hits, 0.0751%)
68	CL68	141299	1399	0.14	Unclassified
69	CL69	137360	1360	0.136	DNA.TcMar.Stowaway (16hits, 0.675%)
70	CL70	135845	1345	0.134	LTR.Gypsy (1hits, 0.0243%)
71	CL71	134532	1332	0.133	Simple_repeat (31hits, 0.811%)
72	CL72	132613	1313	0.131	Low_complexity (3hits, 0.0581%)
73	CL73	130492	1292	0.129	LTR.Gypsy (144hits, 8.5%)
74	CL74	128472	1272	0.127	LTR.Gypsy (134hits, 10.4%)
75	CL75	126452	1252	0.125	LTR.Gypsy (26hits, 1.93%)
76	CL76	120998	1198	0.12	Low_complexity (1hits, 0.0405%)
77	CL77	118271	1171	0.117	LTR.Gypsy (3hits, 0.247%)
78	CL78	117564	1164	0.116	LTR.Gypsy (5his, 0.372%)
79	CL79	115140	1140	0.114	LTR.Gypsy (6hits, 0.457%)
80	CL80	109585	1085	0.108	Unclassified
81	CL81	106858	1058	0.106	Simple_repeat (5hits, 0.117%)
82	CL82	100697	997	0.1	LINE.L1 (23hits, 1.19%)
83	CL83	99990	990	0.099	Unclassified
84	CL84	97263	963	0.096	DNA.CMC.EnSpm (19hits, 1.31%)
85	CL85	96960	960	0.096	LTR.Gypsy (55hits, 4.46%)
86	CL86	96455	955	0.096	LTR.Gypsy (661hits, 61.3%)
87	CL87	95647	947	0.095	LTR.Gypsy (108hits, 11.3%)
88	CL88	92516	916	0.092	Simple_repeat (6hits, 0.292%)
89	CL89	92011	911	0.091	LTR.Copia (6hits, 0.602%)
90	CL90	91809	909	0.091	DNA.CMC.EnSpm (7hits, 0.648%)
91	CL91	91405	905	0.09	DNA.TcMar.Stowaway (1hits, 0.0597%)
92	CL92	89688	888	0.089	LTR.Copia (182hits, 16.2%)
93	CL93	88779	879	0.088	Simple_repeat (7hits, 0.324%)
94	CL94	85143	843	0.084	DNA.hAT.Ac (271hits, 24%)
95	CL95	82921	821	0.082	Unclassified
96	CL96	82416	816	0.082	Unclassified
97	CL97	79689	789	0.079	Unclassified
98	CL98	79487	787	0.079	Unclassified
99	CL99	79386	786	0.079	Unclassified
100	CL100	79083	783	0.078	Simple_repeat (1hits, 0.0291%)
101	CL101	74740	740	0.074	Low_complexity (23hits, 0.751%)
102	CL102	74437	737	0.074	LTR.Gypsy (49hits 6.65%)
103	CL103	74336	736	0.074	LTR.Gypsy (38hits, 3.33%)
104	CL104	74235	735	0.073	LTR.Gypsy (26hits, 1.93%)
105	CL105	73528	728	0.073	LTR.Gypsy (2hits, 0.204%)
106	CL106	72316	716	0.072	Unclassified
107	CL107	70801	701	0.07	Unclassified
108	CL108	70700	700	0.07	LTR.Copia (4hits, 0.146%)
109	CL109	70094	694	0.069	LTR.Copia (1hits,0.0552%)
110	CL110	69084	684	0.068	LTR.Copia (29hits, 3.6%)
111	CL111	67670	670	0.067	LTR.Copia (37hits,5.41%)
112	CL112	67165	665	0.067	LTR.Caulimovirus (161hits, 19.3%)
113	CL113	66761	661	0.066	LTR.Gypsy (271hits, 35.9%)
114	CL114	66458	658	0.066	Low_complexity (1hits, 0.0406%)
115	CL115	65852	652	0.065	LTR.Gypsy (14hits, 1.57%)
116	CL116	65650	650	0.065	LTR.Gypsy (42hits, 6.46%)
117	CL117	64640	640	0.064	LTR.Gypsy (593hits, 86.2%)
118	CL118	62014	614	0.061	LTR.Gypsy (471hits, 69.9%)
119	CL119	60600	600	0.06	LTR.Gypsy (183hits, 43.3%)
120	CL120	59994	594	0.059	LTR.Gypsy (19hits, 2.33%)
121	CL121	59994	594	0.059	DNA.CMC.EnSpm (46hits, 2.79%)
122	CL122	59893	593	0.059	LTR.Copia (8hits, 1.35%)
123	CL123	59186	586	0.059	DNA.CMC.EnSpm (42hits, 1.65%)
124	CL124	58984	584	0.058	Simple_repeat (26hits, 3.79%)
125	CL125	58782	582	0.058	Unclassified
126	CL126	58378	578	0.058	LTR.Copia (3hits, 0.103%)
127	CL127	56661	561	0.056	LTR.Copia (421hits, 64.1%)
128	CL128	56661	561	0.056	Low_complexity (2hits, 0.15%)
129	CL129	56459	559	0.056	LTR.Copia (1hits, 0.0886%)
130	CL130	56358	558	0.056	LTR.Gypsy (194hits, 29.2%)
131	CL131	55449	549	0.055	LTR.Gypsy (73hits, 13.1%)
132	CL132	54843	543	0.054	Low_complexity (1hits, 0.0675%)
133	CL133	54742	542	0.054	Unclassified
134	CL134	53530	530	0.053	Unclassified
135	CL135	53429	529	0.053	Unclassified
136	CL136	53126	526	0.053	Unclassified
137	CL137	52318	518	0.052	LTR.Copia (71hits, 11.7%)
138	CL138	51106	506	0.051	LINE.L1 (20hits, 3.28%)
139	CL139	50904	504	0.05	Low_complexity (2hits, 0.155%)
140	CL140	50702	502	0.05	LTR.Gypsy (56hits, 9.43%)
141	CL141	50702	502	0.05	LTR.Gypsy (85hits,12.9)
142	CL142	50601	501	0.05	LTR.Copia (8 hits 1.35%)
143	CL143	50096	496	0.05	LTR.Copia (7hits, 1.41%)
144	CL144	48783	483	0.048	LTR.Gypsy (46hits, 4.79%)
145	CL145	48783	483	0.048	LINE.L1 (3hits, 0.0621%)
146	CL146	48278	478	0.048	LTR.Gypsy (13hits, 2.79%)
147	CL147	47066	466	0.047	LTR.Gypsy (28hits, 4.96%)
148	CL148	46864	464	0.046	LTR.Gypsy (8hits, 1.35%)
149	CL149	46662	462	0.046	LTR.Gypsy (19hits,4.58%)
150	CL150	46662	462	0.046	LTR.Gypsy (50hits, 12.1%)
151	CL151	46359	459	0.046	LTR.Gypsy (12hits, 3.9%)
152	CL152	45450	450	0.045	LTR.Gypsy (3hits, 0.29%)
153	CL153	45248	448	0.045	Unclassified
154	CL154	44844	444	0.044	Unclassified
155	CL155	44339	439	0.044	Unclassified
156	CL156	44238	438	0.044	Simple_repeat (2hits, 0.142%)
157	CL157	43834	434	0.043	Simple_repeat (2hits, 0.134%)
158	CL158	42925	425	0.043	Simple_repeat (5hits, 0.238%)
159	CL159	42925	425	0.043	Unclassified
160	CL160	42925	425	0.043	DNA.MULE.MuDR (143hits, 29.4%)
161	CL161	42117	417	0.042	Low_complexity (4hits, 0.19%)
162	CL162	41915	415	0.042	LTR.Copia (82hits, 14%)
163	CL163	41915	415	0.042	Low_complexity (4hits, 0.293%)
164	CL164	41612	412	0.041	LTR.Gypsy (160hits, 35.8%)
165	CL165	40804	404	0.04	LTR.Copia (1hits, 0.127%)
166	CL166	40703	403	0.04	Low_complexity (2hits, 0.211%)
167	CL167	40501	401	0.04	LTR.Copia (4hits, 0.711%)
168	CL168	40501	401	0.04	Low_complexity (2hits, 0.133%)
169	CL169	40198	398	0.04	Unclassified
170	CL170	39996	396	0.04	Unclassified
171	CL171	39491	391	0.039	LTR.Copia (317hits, 75.9%)
172	CL172	38885	385	0.038	LTR.Copia (107hits, 27.4%)
173	CL173	38683	383	0.038	LTR.Copia (73hits, 20.2%)
174	CL174	37875	375	0.037	LTR.Copia (112hits, 23.9%)
175	CL175	37875	375	0.037	Unclassified
176	CL176	36966	366	0.037	LTR (48hits, 7.43%)
177	CL177	36562	362	0.036	LTR.Copia (190hits, 48.7%)
178	CL178	36360	360	0.036	LTR (11hits, 3.16%)
179	CL179	36360	360	0.036	LTR.Copia (316hits, 83.2%)
180	CL180	35855	355	0.035	LTR.Gypsy (92hits, 22.2%)
181	CL181	35249	349	0.035	Unclassified
182	CL182	35148	348	0.035	LTR.Gypsy (129hits, 32.4%)
183	CL183	34845	345	0.035	LTR.Copia (8hits, 1.13%)
184	CL184	34643	343	0.034	LTR.Copia (11hits, 3.16%)
185	CL185	34441	341	0.034	Low_complexity (2hits, 0.151%)
186	CL186	34138	338	0.034	Unclassified
187	CL187	33734	334	0.033	Unclassified
188	CL188	33633	333	0.033	Unclassified
189	CL189	33027	327	0.033	LTR.Copia (3hits, 0.182%)
190	CL190	32926	326	0.033	Unclassified
191	CL191	32724	324	0.032	LINE.L1 (1hits, 0.0978%)
192	CL192	32522	322	0.032	DNA.MULE.MuDR (8hits, 0.541%)
193	CL193	32219	319	0.032	Unclassified
194	CL194	32219	319	0.032	Unclassified
195	CL195	31411	311	0.031	Unclassified
196	CL196	31108	308	0.031	LTR.Gypsy (13hits, 2.48%)
197	CL197	30805	305	0.03	LTR.Gypsy (45hits, 12.5%)
198	CL198	30603	303	0.03	DNA.CMC.EnSpm (12hits, 1.74%)
199	CL199	30502	302	0.03	LINE.L1 (1hits, 0.106%)
200	CL200	30401	301	0.03	LTR.Gypsy (59hits, 19.3%)
201	CL201	30401	301	0.03	LTR.Gypsy (12hits, 3.9%)
202	CL202	30199	299	0.03	LTR.Gypsy (50hits, 12.1%)
203	CL203	29997	297	0.03	LTR.Gypsy (51hits, 18.55%)
204	CL204	29896	296	0.03	LTR.Copia (47hits, 19.5%)
205	CL205	29896	296	0.03	LTR.Copia (8hits, 3.03%)
206	CL206	29795	295	0.029	Simple_repeat (3hits, 0.403%)
207	CL207	29189	289	0.029	LINE.L1 (13hits, 3.08%)
208	CL208	29088	288	0.029	LTR.Copia (9hits, 3.35%)
209	CL209	28987	287	0.029	LTR.Copia (8hits, 3.03%)
210	CL210	28987	287	0.029	LTR.Copia (47hits, 19.5%)
211	CL211	28482	282	0.028	Unclassified
212	CL212	28482	282	0.028	Unclassified
213	CL213	28280	280	0.028	LTR.Gypsy (26hits, 9,29%)
214	CL214	27876	276	0.028	LTR.Gypsy (42hits, 12.9%)
215	CL215	27876	276	0.028	LTR.Gypsy (204hits, 67.3%)
216	CL216	27775	275	0.028	LTR.Gypsy (2hits, 0.281%)
217	CL217	27775	275	0.028	Unclassified
218	CL218	27472	272	0.027	Unclassified
219	CL219	27270	270	0.027	Unclassified
220	CL220	27169	269	0.027	LINE.L1 (12hits, 4.03%)
221	CL221	27169	269	0.027	LTR.Copia (19hits, 5.21%)
222	CL222	26664	264	0.026	LTR.Copia (8hits, 3.03%)
223	CL223	26664	264	0.026	LINE.L1 (22hits, 6.25%)
224	CL224	26462	262	0.026	LTR.Gypsy (9hits, 2.41%)
225	CL225	26361	261	0.026	DNA.CMC.EnSpm (13hits, 3.35%)
226	CL226	26260	260	0.026	LTR.Gypsy (74 hits, 20.8%)
227	CL227	25957	257	0.026	LTR.Gypsy ((28 hits, 13%)
228	CL228	25856	256	0.026	Simple_repeat (2hits, 0.158%)
229	CL229	25755	255	0.025	LTR.Gypsy (2hits, 0.0818%)
230	CL230	25553	253	0.025	LTR.Copia (2hits, 0.16%)
231	CL231	25452	252	0.025	LTR.Gypsy (5hits, 0.0405%)
232	CL232	25149	249	0.025	LTR.Gypsy (70hits, 0.327%)
233	CL233	25048	248	0.025	LTR.Copia (2hits, 0.323%)
234	CL234	25048	248	0.025	Unclassified
235	CL235	24846	246	0.025	LTR.Gypsy (1hits, 0.407%)
236	CL236	24543	243	0.024	Simple_repeat (17hits, 4.86%)
237	CL237	24442	242	0.024	Unclassified
238	CL238	24341	241	0.024	LTR.Copia (108hits, 33%)
239	CL239	24038	238	0.024	Unclassified
240	CL240	23937	237	0.024	LTR.Copia (1hits, 0.163%)
241	CL241	23937	237	0.024	LTR.Gypsy (10hits, 2.13%)
242	CL242	23735	235	0.024	LTR.Gypsy (70hits, 0.327%)
243	CL243	23735	235	0.024	Low_complexity (17hits, 0.0443%)
244	CL244	23634	234	0.023	DNA.CMC.EnSpm (1hits, 0.00625%)
245	CL245	22826	226	0.023	DNA.CMC.EnSpm (5hits, 0.0678%)
246	CL246	22826	226	0.023	DNA.hAT.Ac (5hits, 0.0654%)
247	CL247	22624	224	0.022	Simple_repeat (5hits, 0.0444%)
248	CL248	22523	223	0.022	LTR.Gypsy (5hits, 0.0433%)
249	CL249	22523	223	0.022	LINE.RT (6hits 0.121%)
250	CL250	22422	222	0.022	LTR.Gypsy (15hits, 0.168%)
251	CL251	22422	222	0.022	LTR.Copia (3hits, 0.0265%)
252	CL252	22422	222	0.022	LTR.Copia (14hits, 0.439%)
253	CL253	22321	221	0.022	LTR.Gypsy (2hits, 0.0818%)
254	CL254	22321	221	0.022	Simple_repeat (6hits, 0.618%)
255	CL255	21816	216	0.022	LTR.Gypsy (64hits, 32..8%)
256	CL256	21715	215	0.021	LTR.Gypsy (13hits, 4.07%)
257	CL257	21614	214	0.021	LTR.Copia (16hits, 2.73%)
258	CL258	21513	213	0.021	LTR.Caulimovirus (165hits, 70.5%)
259	CL259	21412	212	0.021	LTR.Gypsy (1hits, 0.4%)
260	CL260	21210	210	0.021	LTR.Gypsy (30hits, 14.1%)
261	CL261	21109	209	0.021	LTR.Copia (2hits, 0.935%)
262	CL262	21109	209	0.021	Simple_repeat (7hits, 1.8%)
263	CL263	20907	207	0.021	LTR.Copia (4hits, 2.08%)
264	CL264	20503	203	0.02	LTR.Copia (9hits, 5.23%)
265	CL265	20200	200	0.02	LTR.Copia (182hits, 84.3%)
266	CL266	20099	199	0.02	LTR.Caulimovirus (1hits, 0.234%)
267	CL267	19796	196	0.02	LTR.Copia (12hits, 4.09%)
268	CL268	19796	196	0.02	LTR.Gypsy (64hits, 32.8%)
269	CL269	19796	196	0.02	LTR.Copia (22hits, 13%)
270	CL270	19695	195	0.019	LTR.Copia (33hits, 20.1%)
271	CL271	19695	195	0.019	LTR.Gypsy (7hits, 2.86%)
272	CL272	19392	192	0.019	LTR.Copia (4hits, 2.08%)
273	CL273	18988	188	0.019	Unclassified
274	CL274	18887	187	0.019	Low_complexity (4hits, 0.477%)
275	CL275	18685	185	0.018	LTR.Gypsy (14hits, 5.84%)
276	CL276	18685	185	0.018	LTR.Copia (1hits, 0.348%)
277	CL277	18382	182	0.018	Low_complexity (1hits, 0.185%)
278	CL278	18382	182	0.018	Low_complexity (2hits, 0.294%)
279	CL279	17978	178	0.018	Simple_repeat (2hits, 0.343%)
280	CL280	17776	176	0.018	DNA.MULE.MuDR (1hits, 0.361%)
281	CL281	17776	176	0.018	LTR.Gypsy (12hits, 7.36%)
282	CL282	17574	174	0.017	LTR.Copia (22hits, 13%)
283	CL283	17473	173	0.017	Low_complexity (4hits, 1.2%)
284	CL284	17372	172	0.017	LTR.Copia (17hits, 8.13%)
285	CL285	17372	172	0.017	LTR.Copia (9hits, 5.23%)
286	CL286	17069	169	0.017	LTR.Copia (37hits, 18.3%)
287	CL287	17069	169	0.017	LTR.Copia (22hits, 13%)
288	CL288	16766	166	0.017	LTR.Copia (1hits, 0.358%)
289	CL289	16665	165	0.017	LTR.Gypsy (12hits, 7.36%)
290	CL290	16564	164	0.016	LTR.Copia (107hits, 59.5%)
291	CL291	16463	163	0.016	LTR.Gypsy (22hits, 10.2%)
292	CL292	16463	163	0.016	DNA.MULE.MuDR (2hits, 1.07%)
293	CL293	16362	162	0.016	LTR.Gypsy (23hits, 14.5%)
294	CL294	16362	162	0.016	LTR.Copia (97hits, 59.9%)
295	CL295	16362	162	0.016	LTR.Copia (146hits, 83.9%)
296	CL296	16362	162	0.016	DNA.CMC.EnSpm (115hits, 64.7%)
297	CL297	16261	161	0.016	Low_complexity (10hits, 1.67%)
298	CL298	16261	161	0.016	DNA.MULE.MuDR (1hits, 0.361%)
299	CL299	16059	159	0.016	LTR.Copia (8hits, 2.34%)
300	CL300	16059	159	0.016	LTR.Gypsy (31hits, 20.4%)
301	CL301	16059	159	0.016	LTR.Gypsy (3hits, 0.436%)
302	CL302	16059	159	0.016	DNA.MULE.MuDR (1hits, 0.361%)
303	CL303	15958	158	0.016	LTR.Caulimovirus (6hits, 2.37%)
304	CL304	15756	156	0.016	Unclassified
305	CL305	15453	153	0.015	LTR.Gypsy (18hits, 12.4%)
306	CL306	15352	152	0.015	LTR.Gypsy (32hits, 17.1%)
307	CL307	15049	149	0.015	Unclassified
308	CL308	14847	147	0.015	LTR.Gypsy (18hits, 8.09%)
309	CL309	14645	145	0.015	LTR.Copia (57hits, 27.8%)
310	CL310	14544	144	0.014	LTR.Copia (5hits, 3.45%)
311	CL311	14544	144	0.014	LTR.Copia (3hits, 2.21%)
312	CL312	14342	142	0.014	LTR.Copia (16hits, 14.5%)
313	CL313	14241	141	0.014	LTR.Gypsy (52hits, 33.5%)
314	CL314	14140	140	0.014	LTR.Gypsy (24hits, 17%)
315	CL315	14140	140	0.014	LTR.Gypsy (29hits, 24%)
316	CL316	14039	139	0.014	Low_complexity (13hits, 2.26%)
317	CL317	13938	138	0.014	DNA.hAT.Ac (1hits, 0.0315%)
318	CL318	13736	136	0.014	Simple_repeat (5hits, 2.76%)
319	CL319	13736	136	0.014	LTR.Copia (3hits, 2.21%)
320	CL320	13635	135	0.013	LTR.Copia (96hits, 65.6%)
321	CL321	13534	134	0.013	LTR.Copia (35hits, 21.3%)
322	CL322	13534	134	0.013	LTR.Caulimovirus (1hits, 0.377%)
323	CL323	13332	132	0.013	Unclassified
324	CL324	13332	132	0.013	Unclassified
325	CL325	13332	132	0.013	DNA.CMC.EnSpm (31hits, 21.8%)
326	CL326	13332	132	0.013	Low_complexity (1hits, 0.165%)
327	CL327	13231	131	0.013	LTR.Copia (47hits, 34.8%)
328	CL328	13231	131	0.013	LTR.Copia (41hits, 32..5%)
329	CL329	13130	130	0.013	LTR.Copia (3hits, 2.21%)
330	CL330	12726	126	0.013	LTR.Copia (121hits, 90.3%)
331	CL331	12625	125	0.013	Simple_repeat (4hits, 1.13%)
332	CL332	12625	125	0.013	LTR.Gypsy (1hits, 0.277%)
333	CL333	12524	124	0.012	LTR.Gypsy (2hits, 0.93%)
334	CL334	12423	123	0.012	LTR.Gypsy (65hits, 57.5%)
335	CL335	12322	122	0.012	LTR.Gypsy (1hits, 0.143%)
336	CL336	12322	122	0.012	LTR.Gypsy (1hits, 0.4%)
337	CL337	12322	122	0.012	DNA.PIF.Harbinger (1hits, 0.0046%)
338	CL338	12322	122	0.012	Low_complexity (2hits, 0.398%)
339	CL339	12221	121	0.012	LINE.RT (6hits 0.121%)
340	CL340	12120	120	0.012	RC.Helitron (5hits, 0.0469%)
341	CL341	12019	119	0.012	LTR.Gypsy (69hits, 53.3%)
342	CL342	12019	119	0.012	LTR.Gypsy (29hits, 24.4%)
343	CL343	12019	119	0.012	Unclassified
344	CL344	12019	119	0.012	LTR.Copia (106hits, 81.6%)
345	CL345	11817	117	0.012	Unclassified
346	CL346	11817	117	0.012	Unclassified
347	CL347	11716	116	0.012	Unclassified
348	CL348	11615	115	0.011	Unclassified
349	CL349	11615	115	0.011	Low_complexity (5hits, 2.62%)
350	CL350	11514	114	0.011	LTR.Gypsy (39hits, 35.1%)
351	CL351	11413	113	0.011	LTR.Gypsy (103hits, 79.3%)
352	CL352	11413	113	0.011	LTR.Copia (8hits, 5.76%)
353	CL353	11312	112	0.011	Low_complexity (1hits, 0.221%)
354	CL354	11312	112	0.011	Simple_repeat (4hits, 1.06%)
355	CL355	11312	112	0.011	Simple_repeat (1hits, 0.193%)
356	CL356	11211	111	0.011	LTR.Gypsy (48hits, 36.7%)
357	CL357	11211	111	0.011	RC.Helitron (6hits, 0.212%)
358	CL358	11110	110	0.011	LTR.Gypsy (16hits, 16%)
359	CL359	11110	110	0.011	LTR.Copia (46hits, 43.4%)
360	CL360	11110	110	0.011	LTR.Copia (28hits, 19.4%)
361	CL361	11110	110	0.011	LTR.Copia (16hits, 14.5%)
362	CL362	10908	108	0.011	LTR.Copia (58hits, 57.4%)
363	CL363	10908	108	0.011	LTR.Copia (55hits, 55%)
364	CL364	10706	106	0.011	LTR.Copia (84hits, 75.4%)
365	CL365	10706	106	0.011	LTR.Copia (46hits, 43.4%)
366	CL366	10605	105	0.011	DNA.hAT.Tip100 (10hits, 0.303%)
367	CL367	10605	105	0.011	LTR.Gypsy (16hits, 16%)
368	CL368	10504	104	0.01	DNA.MULE.MuDR (10hits, 7.93%)
369	CL369	10504	104	0.01	Low_complexity (1hits, 0.628%)
370	CL370	10504	104	0.01	LTR (2hits, 0.0171%)
371	CL371	10403	103	0.01	Unclassified
372	CL372	10403	103	0.01	Simple_repeat (4hits, 1.35%)
373	CL373	10403	103	0.01	LTR.Copia (103hits, 97.1%)
374	CL374	10201	101	0.01	LTR.Copia (83hits, 73.8%)
375	CL375	10201	101	0.01	Unclassified
376	CL376	10201	101	0.01	Low_complexity (1hits, 0.431%)
377	CL377	10100	100	0.01	LTR.Copia (58hits, 57.5%)
378	CL378	10100	100	0.01	LTR.Copia (50hits, 45.7%)
379	CL379	10100	100	0.01	LTR.Gypsy (47hits, 43.3%)
				41.989
