# Supplementary material for: Molecular cytogenetic analysis of genome-specific repetitive elements in Citrus clementina Hort. Ex Tan. and its taxonomic implications
Source: BMC Plant Biol. 2019 Feb 15;19:77. doi: 10.1186/s12870-019-1676-3 (PMC6377768; doi:10.1186/s12870-019-1676-3)
Supplement: Supplementary file 4 — The original data of the C. clementina karyotype analysis. (XLSX 16 kb) [file 12870_2019_1676_MOESM4_ESM.xlsx]

## Sheet: Sheet1
Additional file 4
The original data of the C. clementina karyotype analysis
Chromosome No.	1S	1L	1S'	1L'	2S	2L	2S'	2L'	3S	3L	3S'	3L'	4S	4L	4S'	4L'	5S	5L	5S'	5L'	6S	6L	6S'	6L'	7S	7L	7S'	7L'	8S	8L	8S'	8L'	9S	9L	9S'	9L'	The total length of whole sets of chromsome
Clementine individual No.1	20.02	24	18	26.02	13.6	29.7	13.42	28.07	18.03	23.09	18.25	21.21	9.22	28.02	10.82	28.16	10.2	29.27	9.85	25.5	11	21.02	12.04	17.46	13	17.09	12.04	18.44	7.62	21.02	9.22	19.03	4	22.56	3.85	21.38	635.22
Clementine individual No.2	25	27	22.02	28.02	17.72	26.93	17.2	23.02	14.42	27.28	13.34	20.1	10.02	28.65	9.85	26.42	10.05	19.24	11.04	24.17	12.59	18.03	9.06	21.02	12.04	17.9	9.06	19.21	10.63	17.03	10.02	19.85	3.32	20.1	3.83	17.78	622.96
Clementine individual No.3	20.04	22.14	20.52	21.02	13	24.42	16.64	23.6	17.03	21.54	17.12	19.42	12.04	29.73	9	23.41	13.45	17.69	10.06	19.24	11.03	17.09	11.18	18.11	11.31	16.28	9.49	19.65	8.06	17.09	8.6	16.12	4.03	18.03	6.4	20.81	584.39
Clementine individual No.4	19.42	26.31	19.72	27.46	10.82	26.25	8.72	23.19	14.87	20.25	11.4	21.93	10.33	20.88	8.6	22.2	11.48	20.78	9.9	19.81	12.53	19.72	13.15	16	12.21	16.76	13.24	15.65	10.44	17.09	11.72	14.21	5	16.12	4.16	18.44	570.76
Clementine individual No.5	18.36	27.59	16.87	24.76	12.21	27.29	13.64	27.64	15.23	22.36	13.04	20.82	11.18	26.4	9.22	21.63	10.63	21.21	10.82	19.8	11.09	18.98	11.6	19.34	13.34	18.07	10.82	15.98	10.04	14.87	11.18	16.55	3.68	16.49	5	21.12	588.85
			Absolute chromosome No. 1 size	Relative chromosome No. 1 size			Absolute chromosome No. 2 size	Relative chromosome No. 2 size			Absolute chromosome No. 3 size	Relative chromosome No. 3 size			Absolute chromosome No. 4 size	Relative chromosome No. 4 size			Absolute chromosome No. 5 size	Relative chromosome No. 5 size			Absolute chromosome No. 6 size	Relative chromosome No. 6 size			Absolute chromosome No. 7 size	Relative chromosome No. 7 size			Absolute chromosome No. 8 size	Relative chromosome No. 8 size			Absolute chromosome No. 9 size	Relative chromosome No. 9 size
Clementine individual No.1			88.04	13.8598			84.79	13.3481			80.58	12.6854			76.22	11.999			74.82	11.7786			61.52	9.68483			60.57	9.53528			56.89	8.95595			51.79	8.15308
Clementine individual No.2			102.04	16.3799			84.87	13.6237			75.14	12.0618			74.94	12.0297			64.5	10.3538			60.7	9.7438			58.21	9.3441			57.53	9.23494			45.03	7.22839
Clementine individual No.3			83.72	14.326			77.66	13.2891			75.11	12.8527			74.18	12.6936			60.44	10.3424			57.41	9.82392			56.73	9.70756			49.87	8.53368			49.27	8.43101
Clementine individual No.4			92.91	16.2783			68.98	12.0856			68.45	11.9928			62.01	10.8645			61.97	10.8575			61.4	10.7576			57.86	10.1374			53.46	9.36646			43.72	7.65996
Clementine individual No.5			87.58	14.8731			80.78	13.7183			71.45	12.1338			68.43	11.621			62.46	10.6071			61.01	10.3609			58.21	9.88537			52.64	8.93946			46.29	7.86109
			Average Absolute chromosome No. 1 size	Average Relative chromosome No. 1 size			Average Absolute chromosome No. 2 size	Average Relative chromosome No. 2 size			Average Absolute chromosome No. 3 size	Average Relative chromosome No. 3 size			Average Absolute chromosome No. 4 size	Average Relative chromosome No. 4 size			Average Absolute chromosome No. 5 size	Average Relative chromosome No. 5 size			Average Absolute chromosome No. 6 size	Average Relative chromosome No. 6 size			Average Absolute chromosome No. 7 size	Average Relative chromosome No. 7 size			Average Absolute chromosome No. 8 size	Average Relative chromosome No. 8 size			Average Absolute chromosome No. 9 size	Average Relative chromosome No. 9 size
Clementine			90.858	15.1434			79.416	13.213			74.146	12.3453			71.156	11.8415			64.838	10.7879			60.408	10.0742			58.316	9.72193			54.078	8.95595			47.22	7.86671
		The ratio“long arm to short arm”		The ratio“long arm to short arm”		The ratio“long arm to short arm”	The ratio“long arm to short arm”		The ratio“long arm to short arm”		The ratio“long arm to short arm”	The ratio“long arm to short arm”		The ratio“long arm to short arm”		The ratio“long arm to short arm”	The ratio“long arm to short arm”		The ratio“long arm to short arm”		The ratio“long arm to short arm”	The ratio“long arm to short arm”		The ratio“long arm to short arm”		The ratio“long arm to short arm”	The ratio“long arm to short arm”		The ratio“long arm to short arm”		The ratio“long arm to short arm”	The ratio“long arm to short arm”		The ratio“long arm to short arm”		The ratio“long arm to short arm”
Clementine individual No.1		1.1988		1.44556		2.18382		2.09165		1.28064		1.16219		3.03905		2.60259		2.86961		2.58883		1.91091		1.45017		1.31462		1.53156		2.75853		2.06399		5.64		5.55325
Clementine individual No.2		1.08		1.27248		1.51975		1.33837		1.89182		1.50675		2.85928		2.68223		1.91443		2.18931		1.43209		2.32009		1.48671		2.12031		1.60207		1.98104		6.05422		4.6423
Clementine individual No.3		1.10479		1.02437		1.87846		1.41827		1.26483		1.13435		2.46927		2.60111		1.31524		1.91252		1.54941		1.61986		1.43943		2.0706		2.12035		1.87442		4.47395		3.25156
Clementine individual No.4		1.35479		1.39249		2.42606		2.6594		1.3618		1.92368		2.0213		2.5814		1.8101		2.00101		1.57382		1.21673		1.37265		1.18202		1.63697		1.21246		3.224		4.43269
Clementine individual No.5		1.50272		1.46769		2.23505		2.02639		1.46815		1.59663		2.36136		2.34599		1.9953		1.82994		1.71145		1.66724		1.35457		1.47689		1.48108		1.48032		4.48098		4.224
		Average ratio“long arm to short arm”		Average ratio“long arm to short arm”		Average ratio“long arm to short arm”		Average ratio“long arm to short arm”		Average ratio“long arm to short arm”		Average ratio“long arm to short arm”		Average ratio“long arm to short arm”		Average ratio“long arm to short arm”		Average ratio“long arm to short arm”		Average ratio“long arm to short arm”		Average ratio“long arm to short arm”		Average ratio“long arm to short arm”		Average ratio“long arm to short arm”		Average ratio“long arm to short arm”		Average ratio“long arm to short arm”		Average ratio“long arm to short arm”		Average ratio“long arm to short arm”		Average ratio“long arm to short arm”
		1.24822		1.32052		2.04863		1.90682		1.45345		1.46472		2.55005		2.56266		1.98094		2.10432		1.63554		1.65482		1.3936		1.67628		1.9198		1.72245		4.77463		4.42076
		m		m		sm		sm		m		m		sm		sm		sm		sm		m		m		m		m		sm		sm		st		st
			Average ratio“long arm to short arm” for Chromosome No.1				Average ratio“long arm to short arm” for Chromosome No.2				Average ratio“long arm to short arm” for Chromosome No.3				Average ratio“long arm to short arm” for Chromosome No.4				Average ratio“long arm to short arm” for Chromosome No.5				Average ratio“long arm to short arm” for Chromosome No.6				Average ratio“long arm to short arm” for Chromosome No.7				Average ratio“long arm to short arm” for Chromosome No.8				Average ratio“long arm to short arm” for Chromosome No.9
			1.28437				1.97772				1.45908				2.55636				2.04263				1.64518				1.53494				1.82112				4.59769
Notes:S for short chromosome arm; L for long short chromosome arm
