# Supplementary material for: Molecular cytogenetic analysis of genome-specific repetitive elements in Citrus clementina Hort. Ex Tan. and its taxonomic implications
Source: BMC Plant Biol. 2019 Feb 15;19:77. doi: 10.1186/s12870-019-1676-3 (PMC6377768; doi:10.1186/s12870-019-1676-3)
Supplement: Supplementary file 6 — Information on the plant materials used in this study. (XLSX 10 kb) [file 12870_2019_1676_MOESM6_ESM.xlsx]

## Sheet: Sheet1
Additional file 6
Information on the plant materials used in this study
No.	Common name	Scientific name	Genus	Repository No.
1	Clementine mandarin	C. clementina Hort.ex. Tan.	Citrus	LR0409
2	Honghe papeda	C. hongheensis Y.L.D.L.	Citrus	LP0087
3	Ichang papeda No.4	C. ichangensis Swing.	Citrus	LP0057
4	Ichang papeda No.2586	C. ichangensis Swing.	Citrus	LP0058
5	Mauritius papeda	C. hystrix D.C.	Citrus	LP0009
6	Ziyangxiangcheng	C. junos Sied.ex Tan.	Citrus	LP0030
7	Zhencheng	C. junos Sied.ex Tan.	Citrus	LP0060
8	Muli citron	C. medica L.	Citrus	LM0097
9	Eureka lemon	C. limon (L.) Burm. f.	Citrus	LM0084
10	Longfeng big lemon	C. limon (L.) Burm. f.	Citrus	LM0021
11	Xiangyuan	C. wilsonii Tan.	Citrus	LP0072
12	sour orange	C. aurantium L.	Citrus	LA0013
13	Changshoushatian pummelo	C. grandis (L.) Osbeck	Citrus	LG0004
14	Guanxiang pummelo	C. grandis (L.) Osbeck	Citrus	LG0164
15	Thompson grapefruit	C. paradisi Macf.	Citrus	LG0094
16	Daoxian wild mandarin	C. daoxianensis S.W.He	Citrus	LR0050
17	Tachibana	C. tachibana Tan.	Citrus	LR0215
18	Mangshan wild mandarin	C. mangshanensis S.W.He	Citrus	LR0405
19	Thin-skin trifoliate orange	P. trifoliata (L.) Raf.	Poncirus	LT0033
20	Crinkle-skin trifoliate orange	P. trifoliata (L.) Raf.	Poncirus	LT0026
21	Changshou kumquat	F. obovata Tan.	Fortunella	LF0034
22	Citrange	C. sinensis × P. trifoliata (L.) hybrid	Hybrid	LT0149
23	Swingle citrumelo	P. trifoliata (L.) Raf. × C. paradisi Macf.	Hybrid	LT0079
